# Supplementary material for: Identification of drivers of Rift Valley fever after the 2013–14 outbreak in Senegal using serological data in small ruminants
Source: PLoS Negl Trop Dis. 2022 Feb 2;16(2):e0010024. doi: 10.1371/journal.pntd.0010024 (PMC8843136; doi:10.1371/journal.pntd.0010024)
Supplement: S1 Table — (XLSX) [file pntd.0010024.s007.xlsx]

## Sheet: Sheet1
S1 Table: Estimated hyperparameters for the random effects included in the DIC-best spatial beta-binomial logistic regression model of RVFV seroprevalence in small ruminants after 2013 epidemics in Senegal.
Hyperparameter	Mean	Quantile 2.5%	Quantile 97.5%
	0.065	0.031	0.117
	10.282	8.376	12.293
	-10.633	-12.309	-9.011
